# Supplementary material for: Aluminum Salen Complexes Modified with Unsaturated Alcohol: Synthesis, Characterization, and Their Activity towards Ring-Opening Polymerization of ε-Caprolactone and D,L-Lactide
Source: Molecules. 2023 Jan 27;28(3):1262. doi: 10.3390/molecules28031262 (PMC9920203; doi:10.3390/molecules28031262)
Supplement: Supplementary file 1 [file molecules-28-01262-s001.zip]

Archive with 1 entries (1 files):
- molecules-2094886-supplementary.pdf
